# Supplementary material for: Antioxidant and Anti-Inflammatory Properties of Rubber Seed Oil in Lipopolysaccharide-Induced RAW 267.4 Macrophages
Source: Nutrients. 2022 Mar 24;14(7):1349. doi: 10.3390/nu14071349 (PMC9003255; doi:10.3390/nu14071349)
Supplement: Supplementary file 1 [file nutrients-14-01349-s001.zip]

Archive with 1 entries (1 files):
- nutrients-1637909-supplementary.pdf
